# Supplementary material for: Identification of key biomarkers related to fibrocartilage chondrocytes for osteoarthritis based on bulk, single-cell transcriptomic data
Source: Front Immunol. 2024 Nov 21;15:1482361. doi: 10.3389/fimmu.2024.1482361 (PMC11617364; doi:10.3389/fimmu.2024.1482361)
Supplement: Supplementary file 2 [file DataSheet2.csv]

	p_val	avg_log2FC	pct.1	pct.2	p_val_adj
C2orf40	6.23939368401624e-219	17.2414974965443	0.415	0	1.99747949400096e-214
MT-RNR1	6.23939368401624e-219	15.9654901641872	0.415	0	1.99747949400096e-214
MT-RNR2	6.23939368401624e-219	17.1047425408799	0.415	0	1.99747949400096e-214
RF00100.4	1.67609593854643e-186	12.4128648174605	0.354	0	5.36585353766253e-182
RN7SL2	1.67609593854643e-186	12.8737004271222	0.354	0	5.36585353766253e-182
SEPT7	3.0255562360032e-162	11.752567756575	0.308	0	9.68601573394063e-158
SEPT2	4.81672562154463e-138	10.9255914126699	0.262	0	1.5420265404813e-133
GPX1	5.47350950127303e-130	9.97126955506381	0.246	0	1.75228933173755e-125
C9orf3	5.47354356549383e-130	11.1598158092342	0.246	0	1.75230023705719e-125
APOD	1.60298391220545e-122	5.41780109812533	0.923	0.078	5.13179269653453e-118
AC011462.1	6.13822509203128e-122	10.0978927840924	0.231	0	1.96509138096289e-117
AES	6.79510457855919e-114	10.1062690023466	0.215	0	2.17538477977994e-109
MYOC	2.45302433757883e-106	5.86907957877431	0.338	0.006	7.85311211432486e-102
MTATP6P1	8.02164186528008e-98	9.62868125647464	0.185	0	2.56804842675076e-93
C8orf59	8.02164186528008e-98	10.2682341643169	0.185	0	2.56804842675076e-93
SEPT10	8.56219984086035e-90	9.26955687958067	0.169	0	2.74110265705303e-85
MUC20-OT1	8.56219984086035e-90	9.8346926893975	0.169	0	2.74110265705303e-85
SEPT11	8.56219984086035e-90	9.58831528605955	0.169	0	2.74110265705303e-85
RPL41P2	8.56219984086035e-90	9.62653760837608	0.169	0	2.74110265705303e-85
CMAHP	9.03924931311565e-82	9.34494709282674	0.154	0	2.89382527510084e-77
FRG1HP	9.03924931311565e-82	9.84304775180371	0.154	0	2.89382527510084e-77
RPL9P9	9.03924931311565e-82	9.4252311449113	0.154	0	2.89382527510084e-77
AC074143.1	9.03924931311565e-82	9.62551040709818	0.154	0	2.89382527510084e-77
CYTL1	9.83713380902888e-76	3.83385011490392	0.892	0.125	3.14926001762251e-71
AC087289.1	9.44678945175467e-74	8.75823679055703	0.138	0	3.02429517508474e-69
FAM129A	9.44678945175467e-74	9.78130827950422	0.138	0	3.02429517508474e-69
AHSA2P	9.44678945175467e-74	9.7200922050851	0.138	0	3.02429517508474e-69
VTRNA1-1	9.44678945175467e-74	9.85966539057629	0.138	0	3.02429517508474e-69
AP000769.1	9.44678945175467e-74	9.55389449012347	0.138	0	3.02429517508474e-69
ATF7.1	9.44678945175467e-74	9.34805830600461	0.138	0	3.02429517508474e-69
RNU6ATAC	9.78481993270182e-66	9.46498054549582	0.123	0	3.13251225325516e-61
PLA2G16	9.78481993270182e-66	8.82283169143707	0.123	0	3.13251225325516e-61
RN7SL1	9.78481993270182e-66	9.29136469365637	0.123	0	3.13251225325516e-61
SEPT1	9.78481993270182e-66	8.49183476857314	0.123	0	3.13251225325516e-61
AC109326.1	9.78481993270182e-66	10.1470885481013	0.123	0	3.13251225325516e-61
PQLC1	9.78481993270182e-66	9.32616543405064	0.123	0	3.13251225325516e-61
C19orf66	9.78481993270182e-66	8.9856753673421	0.123	0	3.13251225325516e-61
AC010618.1	9.78481993270182e-66	8.98751250374806	0.123	0	3.13251225325516e-61
AL356273.3	1.00612568520074e-57	9.61686773586616	0.108	0	3.22101076860164e-53
AC024293.1	1.00612568520074e-57	8.25557992161696	0.108	0	3.22101076860164e-53
RARRES3	1.00612568520074e-57	8.63593197192646	0.108	0	3.22101076860164e-53
KDELC2	1.00612568520074e-57	8.62606012206417	0.108	0	3.22101076860164e-53
AC129492.1	1.00612568520074e-57	9.13783735029216	0.108	0	3.22101076860164e-53
SNORD3A	1.00612568520074e-57	9.42929021727753	0.108	0	3.22101076860164e-53
ACADL	2.48908870299257e-50	6.86437314933332	0.108	0	7.96856857376042e-46
AC080038.1	4.21325733248521e-48	4.67109059912798	0.292	0.016	1.34883220242181e-43
RORC	2.49277520308763e-47	5.33316504842414	0.123	0.001	7.98037053516473e-43
KLF15	1.78302315560592e-43	4.70429493260103	0.185	0.006	5.70817033035681e-39
PDK4	3.87339105476283e-42	3.58730982631444	0.385	0.035	1.24002741227177e-37
TMEM92	4.86117793512861e-40	6.11871855140144	0.108	0.001	1.55625750415207e-35
AC124319.1	5.41201517379185e-40	5.32325401118755	0.108	0.001	1.73260253773772e-35
TXNIP	1.41646516570115e-39	3.20743833515061	0.938	0.343	4.53467158147566e-35
SNHG25	4.90347935604185e-39	3.02595680824446	0.446	0.051	1.56979988104324e-34
CPE	1.18750260907967e-37	3.05642322084723	0.569	0.09	3.80167085270766e-33
VIT	5.50886983655279e-35	2.89934067688807	0.323	0.029	1.76360958947401e-30
LINC01783	4.14058864149389e-34	3.98107411983928	0.246	0.017	1.32556804768785e-29
PALD1	6.61734109277795e-34	3.8052001213757	0.2	0.011	2.11847557744193e-29
FALEC	4.26046427181119e-33	4.53172648124895	0.108	0.002	1.36394503197763e-28
DIRAS3	8.27135457681524e-33	3.74199094522306	0.215	0.013	2.64799145422163e-28
FBLN1	8.94401114392029e-33	3.18355671873812	0.569	0.104	2.86333572761464e-28
BTG2	1.22304753479926e-32	2.86449744253711	0.615	0.119	3.91546437790635e-28
TCEAL6	4.25224757332665e-32	3.17007338269312	0.277	0.023	1.36131453812479e-27
BX284668.2	1.05210153047294e-31	4.04648225369785	0.246	0.019	3.36819783965608e-27
HHIP	1.48511104249055e-31	4.33334602168122	0.231	0.016	4.75443449142926e-27
FRZB	2.3836500512248e-31	2.45127386502097	0.692	0.154	7.63101727399107e-27
PARM1	5.06083094942194e-31	3.74862539165387	0.169	0.008	1.62017442014794e-26
COL3A1	1.67512786076006e-30	-3.53730277248255	0.769	0.979	5.36275433343724e-26
MAP2K6	2.85440185551513e-30	2.61530023259781	0.415	0.056	9.13808210024614e-26
CHI3L1	3.50961623453732e-30	2.80804574380493	0.862	0.293	1.12356854132478e-25
COL1A2	4.84900040291846e-30	-3.00097329943918	0.769	0.983	1.55235898899032e-25
GPX3	1.67109103325361e-29	3.88832527115939	0.877	0.394	5.3498308338581e-25
LINC00092	5.11758739207473e-29	4.28105083560427	0.138	0.005	1.6383444276988e-24
CYGB	1.81973931404779e-28	2.41120304028573	0.415	0.058	5.8257134399926e-24
AC100793.2	2.19841212478003e-28	3.6445311032514	0.215	0.016	7.03799657627079e-24
ST3GAL5	2.87786248358008e-28	3.96974488594434	0.123	0.004	9.21318895493326e-24
MYOZ3	3.4326253332694e-28	4.69013359592641	0.185	0.011	1.09892067419287e-23
HLA-F	7.85208155279066e-28	2.77986509968486	0.323	0.037	2.5137653883104e-23
S100A4	9.00418234185086e-27	-2.84952890466308	0.723	0.946	2.88259893492014e-22
DEPP1	1.00111630219115e-26	3.7321126820141	0.538	0.111	3.20497372983476e-22
RHOU	1.94402787921926e-26	2.97500398193903	0.308	0.035	6.22361085253255e-22
ASPN	1.73159784807626e-25	-4.56470311382928	0.308	0.843	5.54353735083134e-21
ZFP36L2	1.09694373469521e-24	2.04760591264935	0.846	0.319	3.51175567225324e-20
BEX2	3.69227552316827e-23	2.69768511048977	0.169	0.012	1.18204508598709e-18
CD74	1.49250612161283e-22	2.75105478706836	0.277	0.034	4.7781090977313e-18
TNS3	1.87697416785112e-22	2.17749812487387	0.6	0.151	6.00894510095859e-18
SNHG19	1.87923394002233e-22	2.67662968442274	0.369	0.06	6.0161795355875e-18
OGN	2.07070161178138e-22	-2.4183760648028	0.631	0.934	6.6291441399569e-18
GPM6B	4.4615864831831e-22	2.24853755864795	0.446	0.084	1.42833229672624e-17
PTCH1	8.42304839173821e-22	3.08575752425221	0.308	0.043	2.69655471213107e-17
HTRA1	1.08585808963363e-21	-2.42085128007325	0.646	0.888	3.47626608815309e-17
CCDC85A	1.10455159003542e-21	4.10014577493958	0.108	0.005	3.53611146033941e-17
SCUBE1	1.46266764745327e-21	4.07340054018977	0.169	0.013	4.68258420655689e-17
LAG3	1.73769043528352e-21	2.01783174552974	0.6	0.153	5.56304215951667e-17
NDRG2	2.11184601738164e-21	2.20074861846422	0.446	0.086	6.76086384004559e-17
S100A10	2.76681085063566e-21	-2.48702491556163	0.877	0.953	8.85766825722501e-17
ASS1	5.13447926274062e-21	2.25708934754659	0.492	0.107	1.64375219117378e-16
NOP53	7.92276420619857e-21	1.76047265795612	0.862	0.363	2.53639373297241e-16
FMO2	1.59556012922596e-20	4.64538820586223	0.108	0.005	5.108026197704e-16
SERF2	2.26370164996742e-20	-1.57581757686463	0.892	0.945	7.24701446220569e-16
HLA-B	3.15433815344104e-20	1.89022278470217	0.846	0.409	1.00982981644261e-15
LGI4	3.25257959348479e-20	4.7948535124689	0.138	0.009	1.04128083105822e-15
AC132872.1	8.40748828123133e-20	3.67931164494116	0.154	0.012	2.6915732983534e-15
GLDN	1.12456543726618e-19	2.13425732982364	0.415	0.082	3.60018379086394e-15
GPR88	1.3464059387223e-19	3.0169700289638	0.277	0.04	4.31038397222558e-15
NR1D1	1.40400613273984e-19	2.50546813424639	0.385	0.073	4.49478523335332e-15
TNC	1.49784184782613e-19	-1.69848513329183	0.554	0.918	4.79519089163056e-15
COLEC12	1.86729632475621e-19	1.68812888012907	0.846	0.38	5.97796245407454e-15
ABCA5	3.81639067700448e-19	1.95428646571877	0.554	0.144	1.22177931133621e-14
CBX7	4.04040705362019e-19	2.41071307233552	0.4	0.079	1.29349591414597e-14
GDF10	4.07595321112514e-19	2.30606506754214	0.477	0.111	1.3048756610096e-14
RBP4	4.22035144267865e-19	1.53812143350952	0.6	0.156	1.35110331085914e-14
MYO15B	2.56887855014719e-18	2.67309418835435	0.2	0.022	8.22400779044121e-14
ILF3-DT	2.89614177110474e-18	2.30276596695711	0.385	0.076	9.27170826601472e-14
WBP2	3.54873135249116e-18	1.84350505884263	0.554	0.144	1.13609085518652e-13
GALNT15	4.22634383629781e-18	2.97737693393148	0.523	0.154	1.35302171575238e-13
LUM	9.01330972869498e-18	-1.53598800458051	0.923	0.993	2.88552097654441e-13
DAPK2	9.94141656246947e-18	2.7554996609198	0.185	0.019	3.18264509830898e-13
ISYNA1	1.36980086029483e-17	2.56592267027104	0.2	0.023	4.38528047414786e-13
COL5A2	1.56900492441792e-17	-2.19994040690533	0.492	0.856	5.02301236503153e-13
MIF	1.76482709978931e-17	-1.74217185587779	0.785	0.878	5.64991747726551e-13
HLA-E	2.09512870705581e-17	1.77724145047179	0.815	0.396	6.70734504276847e-13
TLE2	2.74874037288449e-17	2.23474872953089	0.215	0.027	8.79981742975241e-13
GABPB1-AS1	1.03922927248712e-16	1.92006443768254	0.431	0.099	3.32698859294026e-12
NEBL	1.141958189243e-16	2.21622944961092	0.415	0.097	3.65586494704254e-12
CHRDL2	1.69364292588211e-16	3.38986189525786	0.138	0.012	5.422028462919e-12
PIEZO2	1.82885092684992e-16	2.44609270918675	0.246	0.037	5.85488335721733e-12
CRIP1	1.91245890276105e-16	-2.45465516720046	0.508	0.842	6.12254593129922e-12
DYNC1I1	2.82786737271464e-16	1.99343364973191	0.262	0.04	9.05313460700864e-12
MPPED2	3.01823030310876e-16	3.08794544751577	0.123	0.009	9.66256249237238e-12
COL1A1	3.97903603915148e-16	-4.56779743071845	0.477	0.761	1.27384859757396e-11
TMSB4X	4.07827811134113e-16	-2.13583164282411	0.662	0.892	1.30561995456475e-11
AC068888.1	5.01621291004162e-16	1.68016162796098	0.492	0.128	1.60589040102073e-11
SOD3	5.02212008047464e-16	1.37682580383542	0.969	0.793	1.60778152256315e-11
DCXR	5.1492344173593e-16	1.79656219539798	0.492	0.133	1.64847590637341e-11
TCEAL2	5.58193490776899e-16	1.74405630001689	0.523	0.147	1.78700064137317e-11
AC068473.5	5.98913459786687e-16	3.50384853692392	0.108	0.007	1.9173615501611e-11
SCIN	8.96846602001592e-16	2.07918337194661	0.385	0.085	2.8711647116479e-11
GPRASP1	8.99787598171543e-16	1.79732098027383	0.308	0.056	2.88058001678638e-11
LRP5	1.36937815458361e-15	2.47208109800635	0.215	0.03	4.38392722408397e-11
TSC22D4	1.41591773414501e-15	2.94008103230167	0.231	0.034	4.53291903409183e-11
ELL2	1.43910674043699e-15	1.72493383852293	0.585	0.19	4.60715631883497e-11
PAWR	1.59577473281998e-15	2.96604711280525	0.169	0.019	5.10871322964987e-11
ARFGAP2	2.41354337086832e-15	2.36276513406917	0.308	0.059	7.72671774749785e-11
SLC38A10	2.53652789604396e-15	1.9380787961195	0.446	0.114	8.12044040639514e-11
PLPP3	3.07506339904902e-15	1.93831545466884	0.477	0.136	9.84450796571554e-11
PDE3B	3.91915086741452e-15	2.76962175651228	0.123	0.01	1.25467695869408e-10
SIM2	4.99028987931528e-15	3.10681144997654	0.138	0.013	1.59759140196399e-10
EFHD1	7.14639567469e-15	3.1132598861771	0.169	0.02	2.28784711129526e-10
CHDH	8.36988894420762e-15	4.12251688816621	0.123	0.011	2.67953624659863e-10
PPP1R36	1.07007879196486e-14	3.35606875110764	0.123	0.011	3.42575024459631e-10
IGFBP7	1.62124597363472e-14	-1.77834831769691	0.446	0.817	5.1902568599942e-10
NME2	1.97435339037709e-14	-1.98181602874803	0.338	0.759	6.3206949439532e-10
ZXDC	2.06814532775814e-14	2.91155325490985	0.2	0.028	6.62096045228489e-10
FAXDC2	2.72928062705967e-14	1.58449155405618	0.308	0.06	8.73751899946882e-10
GIGYF1	2.87197644703763e-14	1.98189064652526	0.277	0.051	9.19434539754628e-10
ARRDC2	3.46573921079865e-14	2.16733835834903	0.246	0.042	1.10952175094508e-09
SOX6	3.73591381821138e-14	1.96958313958871	0.369	0.087	1.19601544976219e-09
ZBTB16	4.39159082572631e-14	2.57703210064508	0.369	0.093	1.40592388694802e-09
MCM5	4.99139352462481e-14	3.38887602514156	0.108	0.008	1.59794472297339e-09
APOL3	1.0100510236159e-13	2.48012220769589	0.154	0.018	3.23357734700395e-09
KBTBD11	1.07962881450487e-13	2.91784401461262	0.123	0.011	3.45632368675589e-09
HIST1H1A	1.22478418357549e-13	2.29400506155037	0.262	0.048	3.92102408529857e-09
IFT122	1.66382727912064e-13	2.20938294818904	0.231	0.039	5.32657665137683e-09
SPINT2	1.98513147817064e-13	1.75726557413401	0.477	0.142	6.3551999142155e-09
RASL12	2.87384128488508e-13	2.34801606421724	0.2	0.03	9.20031548943109e-09
CMYA5	3.04738679299779e-13	2.75828382116764	0.231	0.04	9.75590407910312e-09
SPARC	3.10083273792674e-13	-1.96863942682041	0.8	0.895	9.92700592719865e-09
NFIX	3.45116567389911e-13	1.37628368528544	0.815	0.383	1.10485617884206e-08
ATOH8	3.61436182072873e-13	2.64956429783573	0.185	0.027	1.15710179328809e-08
KITLG	4.11841224107809e-13	2.03093567766614	0.262	0.05	1.31846849485874e-08
LINC00685	4.60130644399111e-13	3.28692045362228	0.154	0.019	1.47306224497931e-08
WSCD2	4.63742514714925e-13	2.02718893445768	0.246	0.045	1.48462528660836e-08
RPL4	6.85140569654196e-13	1.09191837944008	0.954	0.626	2.19340901969094e-08
PRCD	7.66448532476011e-13	3.28192676764106	0.138	0.016	2.4537083318687e-08
PLOD2	7.76202296121075e-13	-1.91761218368142	0.431	0.755	2.48493403080201e-08
CPAMD8	9.10118688364204e-13	2.67880358413031	0.2	0.032	2.91365396892916e-08
SF3A2	9.19743831650061e-13	1.86710373285418	0.262	0.051	2.9444679026445e-08
MLLT6	9.99258906964457e-13	1.64027061557323	0.4	0.106	3.19902746475601e-08
ABCA6	1.19369377066717e-12	2.55287215098942	0.154	0.019	3.82149123741388e-08
FN1	1.26281878790829e-12	-1.26685510689285	0.969	0.992	4.04278806760959e-08
TRIM56	1.30798134146286e-12	2.23653668130461	0.338	0.083	4.18737146655919e-08
MSMP	1.34963907272119e-12	1.43584676008597	0.246	0.046	4.32073452740962e-08
INPP4B	1.59039581382158e-12	2.76548982500181	0.123	0.013	5.09149315836842e-08
SCARA3	1.65254925814017e-12	1.27922262884027	0.892	0.485	5.29047119500995e-08
SIPA1L1	1.70058915199343e-12	1.60990353273675	0.538	0.186	5.44426611119177e-08
FAM66C	1.74154358328728e-12	3.09307067922193	0.108	0.01	5.5753776275359e-08
HOXA11	1.74814366141805e-12	2.40593014386901	0.215	0.037	5.59650711766375e-08
IRF3	3.60599723347844e-12	1.67058288761514	0.369	0.096	1.15442395432579e-07
BCL6	3.61793192963639e-12	1.34817404696149	0.462	0.137	1.15824472795379e-07
RCL1	3.82862158161229e-12	1.97093974644371	0.231	0.042	1.22569491313736e-07
TBX15	4.02077171388337e-12	1.66679605265717	0.446	0.132	1.28720985648262e-07
GPRC5C	4.15218322565654e-12	1.58778579614505	0.385	0.104	1.32927993786168e-07
SCAF1	4.17184359000784e-12	2.07878107712052	0.262	0.053	1.33557400690511e-07
HOXA10	4.60838194442741e-12	1.63218140003287	0.415	0.121	1.47532739568899e-07
HLA-A	5.00573490519263e-12	1.16355509220254	0.938	0.62	1.60253597254837e-07
GEMIN4	5.03414206373281e-12	2.96779810771198	0.108	0.01	1.61163024028342e-07
DCAF16	5.97085258523049e-12	1.82070877819678	0.262	0.053	1.91150874663569e-07
GNL1	6.36633365914532e-12	1.47176454846316	0.385	0.102	2.03811805763878e-07
XRRA1	7.0114114588209e-12	1.50049956299604	0.385	0.103	2.24463326442692e-07
RALGDS	7.26939984958406e-12	1.75128455226564	0.2	0.033	2.32722566784584e-07
FRY	7.29818128676189e-12	1.41630653842011	0.323	0.076	2.33643975714395e-07
FBXW4	8.94932755884026e-12	2.56189307889073	0.215	0.039	2.86503772468712e-07
H6PD	9.07148978861185e-12	1.62052855253467	0.338	0.084	2.9041467409262e-07
DDX51	9.65449518492981e-12	3.07392574770787	0.169	0.025	3.09079008850343e-07
PNPLA2	9.93902724302758e-12	2.08450412814146	0.338	0.089	3.18188018158285e-07
SLC14A1	1.01522326373635e-11	1.70700479557852	0.292	0.066	3.25013575652557e-07
MAGI1	1.06995626123367e-11	2.14006116388966	0.2	0.034	3.42535797471347e-07
COL6A1	1.07577523108968e-11	-1.55233458677382	0.815	0.895	3.44398682481049e-07
ZNF471	1.25719493172264e-11	1.97102236951779	0.169	0.025	4.02478385441685e-07
PIK3R1	1.2948695742195e-11	1.58362276395691	0.692	0.299	4.14539545490629e-07
ATP5F1E	1.30000311069591e-11	-1.39858849680125	0.708	0.845	4.16182995858188e-07
AKAP12	1.31818769163086e-11	2.95892772423598	0.138	0.017	4.22004607598704e-07
AFF1	1.43049497218569e-11	1.31767443084898	0.523	0.173	4.57958660395526e-07
FGL2	1.54244582582456e-11	2.5090936626361	0.108	0.011	4.93798606679474e-07
KRT8	1.78517634607646e-11	1.76570829386134	0.231	0.044	5.71506355432918e-07
ZNF703	1.98997301148655e-11	1.60050978084963	0.292	0.066	6.37069959897304e-07
IFIT3	2.04869981657651e-11	2.19878344745582	0.185	0.03	6.55870759278803e-07
CA11	2.07488789114978e-11	1.896991672148	0.246	0.05	6.64254609472691e-07
KCNMA1	2.08391184980718e-11	1.22324904060924	0.615	0.233	6.67143539597272e-07
DSTN	2.18081654551224e-11	-1.00559597283783	0.846	0.903	6.98166608880289e-07
ADAMTS9-AS2	2.24134303816362e-11	2.33461774102618	0.215	0.04	7.17543560237701e-07
MGST3	2.31864916864681e-11	-1.85491697370079	0.585	0.743	7.42292344850588e-07
WWP2	2.43752844433276e-11	1.44325052245109	0.692	0.293	7.80350356168689e-07
FADS3	2.45082017074142e-11	1.54652493421334	0.277	0.06	7.84605569461158e-07
JUP	2.57014195752888e-11	1.91135308845104	0.215	0.04	8.22805246283297e-07
THSD4	2.60707154110517e-11	2.75398700037911	0.185	0.031	8.3462788316941e-07
EIF4B	2.80136303913091e-11	1.26849227287962	0.754	0.401	8.96828363347368e-07
METTL7A	2.99448195182921e-11	1.71400475531775	0.569	0.231	9.58653452058603e-07
PRKCSH	3.07103499318459e-11	1.50023649070926	0.385	0.108	9.83161142718114e-07
HAAO	3.88997198399621e-11	2.58203365916502	0.123	0.014	1.24533563095655e-06
RAD51-AS1	4.21130217412351e-11	2.11218369686525	0.185	0.031	1.3482062780239e-06
IL6R	4.85925398375222e-11	2.01048392493693	0.231	0.046	1.55564157035844e-06
SNHG20	5.99470745370169e-11	3.42704731022409	0.108	0.011	1.91914564422806e-06
ANKAR	6.3595674767337e-11	1.14428267150855	0.277	0.061	2.03595193200153e-06
RASD1	6.84564170861933e-11	2.28853716491002	0.338	0.094	2.19156373659739e-06
ASB13	6.90534414644884e-11	3.04763850026866	0.138	0.019	2.21067687504413e-06
TSPYL2	7.2715483894153e-11	1.42947982542952	0.385	0.112	2.32791350138741e-06
KLHL23	8.61556429626003e-11	3.03956476376844	0.154	0.023	2.75818675380469e-06
EIF3J-DT	1.17937945575038e-10	1.8771679625522	0.323	0.087	3.77566538963926e-06
ZNF70	1.31454374994241e-10	2.1054199178521	0.185	0.032	4.20838036106565e-06
AC006994.2	1.36064035257747e-10	2.62421147879044	0.123	0.015	4.35595402474151e-06
HIST2H2AC	1.37523850097388e-10	1.84785865985292	0.246	0.054	4.40268853701777e-06
VAV2	1.61558417797581e-10	2.26320506946244	0.138	0.019	5.17213118737177e-06
PPP1R13B	2.20027673239995e-10	2.84230163250745	0.138	0.019	7.04396593110519e-06
AC092683.1	2.20454576187428e-10	2.2995648769619	0.231	0.049	7.05763280206432e-06
ZNF395	2.25794572122378e-10	1.30387835173516	0.415	0.128	7.2285874319258e-06
NFIB	2.30897082304663e-10	1.49863980661171	0.646	0.287	7.39193919290147e-06
STK11	2.31876839516126e-10	1.97256379147492	0.262	0.061	7.42330514026927e-06
HIST1H1E	2.358892570575e-10	1.92939947077427	0.277	0.068	7.5517586754388e-06
RAB11B	2.36418019916321e-10	1.2002257833697	0.446	0.142	7.56868648960111e-06
GPC6	2.48209851921257e-10	1.73391973073491	0.569	0.251	7.94619019940712e-06
PPP1R3C	2.54663175958217e-10	1.57263211244646	0.646	0.293	8.15278691512637e-06
MAPK3	2.72953374148562e-10	2.08166609567768	0.277	0.068	8.73832931999206e-06
VAMP2	2.76654219386706e-10	1.23424268719899	0.677	0.312	8.856808179446e-06
SERPINA1	2.8326082154664e-10	2.02738069052879	0.692	0.343	9.06831194099412e-06
BTC	3.04242111703544e-10	2.28341215881677	0.123	0.016	9.74000696407726e-06
MYLK	3.10903464381435e-10	2.2239249149946	0.185	0.034	9.95326350870726e-06
ZFHX4	3.11081933620082e-10	2.35271415868332	0.262	0.061	9.95897702291332e-06
COL5A1	3.14490586582288e-10	-2.45379431467289	0.308	0.635	1.00681016388454e-05
S100A11	4.28179969421846e-10	-1.26063727844861	0.738	0.86	1.3707753541071e-05
CTF1	4.49849129905798e-10	1.88868422664361	0.154	0.024	1.44014700448042e-05
LTBP4	4.57918801143957e-10	1.58048671752499	0.585	0.252	1.46598124998226e-05
MNS1	5.28476011786935e-10	1.85589108279025	0.169	0.029	1.69186310413469e-05
SEC61G	5.5434052527735e-10	-1.71677422806096	0.615	0.745	1.77466575762291e-05
FBL	5.86963011522193e-10	1.6965593163589	0.415	0.141	1.87910338508715e-05
CALCOCO1	6.47954442266353e-10	1.31815094206394	0.446	0.147	2.0743613514715e-05
RARRES2	7.20825053659492e-10	1.51980518841066	0.262	0.061	2.3076493267855e-05
SPEN	7.51085507840141e-10	1.3918895481582	0.462	0.161	2.40452514479943e-05
C3	8.39709037553373e-10	2.46101718427176	0.154	0.025	2.68824451282337e-05
RNF217-AS1	8.78830312167455e-10	2.23573553301847	0.123	0.016	2.81348736137289e-05
LGALS1	9.16992797426745e-10	-1.62356296228679	0.815	0.89	2.93566074168198e-05
NTRK2	9.39934733982172e-10	1.38696984741202	0.415	0.14	3.00910705737053e-05
VPS51	1.02976606576614e-09	1.55500112226432	0.338	0.099	3.29669308294371e-05
SLC26A4	1.22960098209733e-09	1.57986964405516	0.277	0.07	3.9364445840864e-05
H3F3A	1.35475428105458e-09	-1.26005479813976	0.692	0.803	4.33711035536813e-05
ECH1	1.39540111770507e-09	1.10279851119711	0.477	0.163	4.46723713822101e-05
FAM53B	1.39860179622664e-09	2.72166809438355	0.108	0.013	4.47748379043998e-05
TUT1	1.49937575520325e-09	2.36254785527371	0.123	0.017	4.8001015427077e-05
PEBP4	1.52020633117475e-09	2.29927912957214	0.123	0.017	4.86678854862286e-05
HRCT1	1.52120899877436e-09	2.12625098163333	0.215	0.047	4.86999848867625e-05
BOC	1.60627743242156e-09	1.49225172612974	0.477	0.179	5.14233657215438e-05
CEBPD	1.61292023608891e-09	1.17876898264373	0.754	0.434	5.16360284381502e-05
ANKRD11	1.64486169068139e-09	1.16384757979131	0.554	0.225	5.26586021654741e-05
UBA1	1.66805512395081e-09	1.2229949396608	0.385	0.12	5.34011167381611e-05
APOL6	1.90753534193737e-09	1.85749403776606	0.262	0.066	6.10678364367828e-05
SYNGAP1	1.92276662065413e-09	1.73706075552671	0.2	0.041	6.15554505936215e-05
JADE2	1.94484598305387e-09	2.34297690680403	0.185	0.036	6.22622993014865e-05
EIF3D	2.00458835165067e-09	1.12902336635442	0.523	0.197	6.41748914897447e-05
TMEM204	2.23931972356524e-09	1.83729872032513	0.277	0.073	7.16895816302175e-05
ASNSD1	2.38982080339736e-09	1.47603952219418	0.215	0.046	7.65077231999629e-05
BAG6	2.3953588577716e-09	1.05600426617281	0.369	0.11	7.66850184727002e-05
EHBP1L1	2.49363176078239e-09	1.77390110080033	0.292	0.08	7.98311271896875e-05
AC007952.4	2.49462981722948e-09	2.03804340755865	0.292	0.082	7.98630789687845e-05
SUN2	2.51832932759339e-09	1.68146334679319	0.477	0.186	8.06217950935747e-05
TWIST2	2.73312560043249e-09	2.81671626316625	0.154	0.027	8.74982829722457e-05
DDIT4	2.86460014995045e-09	1.80623775109336	0.477	0.19	9.17073092005139e-05
SUMF2	2.90254301358823e-09	1.07473600962096	0.523	0.197	9.29220120370136e-05
EPS8	2.99536360744682e-09	1.07104307906381	0.754	0.392	9.58935705288025e-05
CERS5	3.07164090015521e-09	1.47993046520193	0.262	0.065	9.83355117775689e-05
ITGB1	3.12698283848315e-09	-1.25861720619834	0.708	0.814	0.0001001072285912
TSPAN2	3.15356986375215e-09	-3.42257038231957	0.138	0.482	0.000100958385618161
IL16	3.19705531783474e-09	1.49346317135302	0.215	0.047	0.000102350528945161
NLGN1	3.24516943105147e-09	1.7351288759646	0.123	0.017	0.000103890854165682
IL17D	3.47266358976694e-09	1.65557355647875	0.169	0.031	0.000111173852162799
IGF2R	3.56715766639824e-09	1.03906793686418	0.431	0.144	0.000114198985532073
CENPL	3.62788968572248e-09	2.05471136450312	0.154	0.027	0.000116143260398719
ADSSL1	3.64221126440085e-09	1.61220460523288	0.231	0.053	0.000116601751418529
ZNF559	3.7371004591994e-09	1.98393808834636	0.185	0.037	0.000119639534100809
ATP2B1	3.77204172511252e-09	1.53313812713156	0.431	0.153	0.000120758143787752
PPIC	4.24642025100133e-09	-2.18288588622503	0.292	0.603	0.000135944897915557
TENT5C	5.15272646599403e-09	2.03961832477586	0.185	0.037	0.000164959385082333
TMPO	5.2748919311254e-09	1.37134090609382	0.292	0.08	0.000168870390283049
NFYA	5.48535605440331e-09	2.28166026488824	0.108	0.014	0.000175608188725667
SEC61B	6.0334665974417e-09	-1.73316993565429	0.492	0.672	0.000193155399650499
FOXC1	6.03517249712554e-09	1.09644310246474	0.692	0.375	0.000193210012322977
CRIM1	6.25012801168798e-09	1.22999502146723	0.569	0.247	0.000200091598166179
RTL5	6.31520279783397e-09	2.58487009156425	0.123	0.018	0.000202174902369857
ZNF493	6.56353708220424e-09	1.46880695526399	0.277	0.074	0.000210125076149686
COL6A3	7.15189598891375e-09	-1.63417842110667	0.631	0.8	0.000228960798189085
CADPS2	7.32380941189466e-09	2.35793987947479	0.138	0.023	0.000234464434512396
LIFR-AS1	7.40914632931955e-09	2.73645425919719	0.138	0.023	0.000237196410586836
IRS2	8.38565922510882e-09	1.47185134201845	0.292	0.083	0.000268458494432634
NUBPL	8.71784249349697e-09	2.17721791442214	0.2	0.044	0.000279093009586812
SAFB2	9.04191055995147e-09	1.44629157669563	0.338	0.104	0.000289467724666286
ZFAND5	9.58793476169565e-09	1.12251475801232	0.677	0.314	0.000306948143460924
SORBS3	9.98620463372763e-09	1.22375982015627	0.4	0.134	0.000319698355144156
EML2	1.01227352870804e-08	1.91810976811173	0.154	0.027	0.000324069247480593
MAVS	1.03992119633785e-08	1.60742821301975	0.277	0.077	0.000332920371795599
THEM4	1.07162982494047e-08	1.17459322978407	0.246	0.061	0.000343071572156444
NCOR2	1.07438918422528e-08	1.55806328851937	0.4	0.14	0.00034395495343788
SNCG	1.07684477978655e-08	1.7679347927757	0.231	0.056	0.000344741087800866
FAM193A	1.23081446515342e-08	1.75866338499879	0.2	0.044	0.000394032942874215
UTP3	1.23425399384993e-08	1.2682316794858	0.246	0.061	0.000395134073591118
MAN2C1	1.23691650630347e-08	1.83068403865768	0.215	0.05	0.000395986450327992
HMCES	1.25411765618422e-08	2.18505760123723	0.2	0.045	0.000401493226450817
IQCA1	1.2548168725136e-08	2.29804437058971	0.138	0.023	0.000401717073566503
ITGA10	1.3224580678212e-08	1.08403080192347	0.769	0.442	0.00042337172583228
SLC20A2	1.36180206071474e-08	1.66491421844429	0.2	0.044	0.000435967311717216
CEP164	1.43845054012517e-08	1.82301837541699	0.277	0.077	0.000460505555915671
HLA-C	1.50562883385206e-08	1.00200135712055	0.831	0.644	0.000482012014869398
CFAP70	1.61206377708701e-08	2.8555232125472	0.108	0.015	0.000516086097596635
MYO1C	1.62513707320165e-08	1.5424666556435	0.369	0.126	0.000520271382614777
SEMA3E	1.67792094197207e-08	1.0636056660374	0.431	0.152	0.000537169610362939
IGF1R	1.72527862533695e-08	1.13285269499613	0.262	0.068	0.000552330699115371
PRRC2B	1.72597640747165e-08	1.10076863795333	0.477	0.177	0.000552554087087973
NUMA1	1.74968833113319e-08	1.28477152298745	0.462	0.177	0.000560145222328979
ATP6AP1	1.85230351270513e-08	1.26836955450799	0.415	0.148	0.00059299644655742
EPM2AIP1	1.86276997713712e-08	1.0841491893852	0.446	0.159	0.000596347180480677
CTDSPL	1.94469355848714e-08	1.09637201035498	0.369	0.12	0.000622574195814072
SCRG1	1.96294678268996e-08	-2.0435645938161	0.615	0.794	0.000628417783010362
SVIP	1.97443664053684e-08	1.02273437478688	0.246	0.061	0.000632096146101465
MELTF	1.99708003347906e-08	1.76189219782964	0.338	0.111	0.000639345201917985
GSTM5	2.16772140701292e-08	1.85460086809573	0.215	0.052	0.000693974331241118
RARG	2.24408357467144e-08	1.32943998277182	0.308	0.09	0.000718420915595315
TAF7	2.26656246977376e-08	1.16689567019657	0.569	0.248	0.000725617309073371
HIST1H4C	2.29096567307726e-08	1.71126754417117	0.431	0.173	0.000733429750578953
ZNF880	2.35737903997702e-08	1.85055842030065	0.185	0.04	0.000754691325858243
BCR	2.46434112666435e-08	2.46320411792529	0.138	0.024	0.000788934168290326
MTUS1	2.47120176634067e-08	1.05285052223686	0.554	0.222	0.000791130533476303
EXOC7	2.47254103383065e-08	1.42438816023116	0.277	0.077	0.000791559286570543
KCNC4	2.55630877369383e-08	2.5461508993718	0.108	0.015	0.000818376690810343
NIFK-AS1	2.57256467138394e-08	1.80670137222054	0.215	0.051	0.000823580853896853
TSC22D1	2.71505977049052e-08	1.54760587518729	0.831	0.569	0.000869199234924834
PLSCR4	2.73804065249898e-08	1.37720129990468	0.415	0.153	0.000876556334491024
LRIG1	2.74041961937269e-08	1.29814695224862	0.262	0.07	0.000877317936945973
ANXA1	2.86840164573704e-08	-1.13579551844437	0.815	0.854	0.000918290102866257
UTRN	2.86928079775833e-08	1.24886940849703	0.508	0.215	0.000918571554594352
MEPCE	2.88479640796459e-08	1.945300157259	0.2	0.046	0.000923538722045784
GCHFR	2.92390353770355e-08	1.84648635662483	0.138	0.024	0.000936058478560414
BMPER	3.06635945255958e-08	2.12164652609499	0.185	0.04	0.000981664315142425
RABAC1	3.1041883119539e-08	-1.20650079911096	0.738	0.774	0.00099377484618892
EPHX2	3.21834014310453e-08	1.39937367092624	0.169	0.034	0.00103031941341349
TTC32	3.27445869013512e-08	2.01547596964287	0.185	0.04	0.00104828520505986
CDC42EP4	3.29440298111975e-08	2.2214873975604	0.154	0.029	0.00105467017037568
PPP2R5C	3.40650389801862e-08	1.3489294139909	0.431	0.159	0.00109055815791168
ATAD2	3.69382714432809e-08	2.00899187078592	0.138	0.024	0.0011825418219852
MSH2	3.72724190417543e-08	1.90149146499757	0.185	0.04	0.00119323922320272
PCDHB14	3.83016929775123e-08	1.96786225395373	0.169	0.035	0.00122619039898208
AKR1C2	3.87484811912582e-08	-2.78978794451165	0.215	0.507	0.00124049387685694
MPRIP	4.07988878352589e-08	1.32836375738787	0.338	0.109	0.00130613559515798
TGFBR3	4.28158222521022e-08	1.14193149352004	0.538	0.226	0.0013707057335788
TPCN1	4.42688726288819e-08	1.83239900833803	0.185	0.041	0.00141722368834103
PLPBP	4.61909399687949e-08	1.76621165221442	0.262	0.074	0.001478756752161
MSH3	4.70321984691333e-08	1.21641609448813	0.292	0.086	0.00150568880179083
STAT5B	4.77794070442401e-08	1.44936353230141	0.262	0.072	0.0015296099371143
HIP1	4.96954242933316e-08	1.31220467074782	0.338	0.111	0.00159094931332672
HIST1H1C	5.00454586302853e-08	1.38926917227201	0.385	0.134	0.00160215531258995
DMKN	5.14548194358139e-08	1.25079430195545	0.354	0.117	0.00164727458941815
TDRD3	5.28031537767556e-08	1.57045253413553	0.323	0.102	0.00169044016500905
LETMD1	5.36891474573632e-08	1.29569206474592	0.292	0.086	0.00171880436670002
SREBF1	5.45163745681911e-08	1.69551876012624	0.2	0.048	0.00174528721542607
TRIM66	5.66008529935693e-08	2.10248999560842	0.123	0.02	0.00181201970773613
LTBP3	5.68869268837906e-08	1.0175393477183	0.8	0.467	0.00182117807725767
CACTIN	5.77602266766362e-08	1.35129117389346	0.108	0.016	0.00184913589682583
MGST1	6.15027400395053e-08	1.54019504055294	0.185	0.041	0.00196894871962472
SC5D	6.20685036021779e-08	1.47681277888065	0.231	0.059	0.00198706107432012
METTL16	6.78997577892126e-08	1.22850362334672	0.262	0.072	0.00217374284586385
SULF2	7.00872865687396e-08	1.1629775128631	0.569	0.257	0.00224377439221163
TAGLN2	7.06980763940075e-08	-2.06999707254291	0.462	0.615	0.00226332821767776
SERPING1	7.17821288004418e-08	1.12446306436094	0.831	0.707	0.00229803307141734
ADH5	7.236643487331e-08	1.13213781838953	0.462	0.178	0.00231673904603415
MXRA5	7.31142546745452e-08	-2.17838685908116	0.246	0.551	0.00234067974915089
MKNK2	7.32387617508845e-08	1.77117802824406	0.262	0.074	0.00234466571869282
GSTO2	7.81098133536631e-08	2.07566440570405	0.108	0.016	0.00250060756470417
PRPF19	7.88001347272117e-08	1.17200142237478	0.215	0.053	0.00252270751315696
PROSER3	8.0807215085323e-08	1.97087881902635	0.108	0.016	0.00258696218374153
USP11	8.41522295200835e-08	1.19691819218486	0.323	0.103	0.00269404947585595
GBP2	8.50018356705881e-08	1.1156662399235	0.415	0.152	0.00272124876715821
CYP4V2	8.95039355327725e-08	1.70723523008777	0.231	0.061	0.00286537899214618
GSE1	9.03330580768856e-08	1.73451595154533	0.185	0.042	0.00289192252127342
D2HGDH	9.59671859513346e-08	1.43859172499246	0.138	0.025	0.00307229349104603
KHSRP	9.84021128885765e-08	1.49067562150467	0.292	0.09	0.00315024524201489
FKBP8	9.8634454508674e-08	1.1107998394951	0.569	0.263	0.00315768342664069
SVEP1	9.89908071253085e-08	1.20605204953491	0.215	0.053	0.00316909169930963
NEGR1	1.0176332708381e-07	1.96491751457212	0.2	0.049	0.0032578511532611
POLR3C	1.02278274844017e-07	1.86386427358658	0.169	0.037	0.00327433669085635
SIDT2	1.07168845168935e-07	1.51606296797907	0.231	0.061	0.0034309034092383
TUFM	1.12478230569393e-07	1.3358553309607	0.415	0.157	0.00360087807344856
SMARCC2	1.15307133191197e-07	1.12231766842985	0.415	0.158	0.00369144256198299
TGFBR3L	1.16631205513562e-07	2.49054267726431	0.138	0.026	0.00373383141331116
FBXO31	1.26324734907265e-07	1.5596591087985	0.138	0.026	0.00404416006332119
COX6C	1.28953594592885e-07	-1.41561487772871	0.523	0.689	0.00412832037729661
ULK1	1.37724461230816e-07	1.62977458001117	0.215	0.056	0.00440911090184334
NFKBIZ	1.40772039241278e-07	1.21482409834582	0.631	0.312	0.00450667606427027
ZC3H8	1.41548501206741e-07	1.38616756017404	0.262	0.077	0.00453153371763262
THNSL2	1.43417475862328e-07	2.48174747436739	0.123	0.021	0.00459136707225656
PRKAG2	1.43469707770266e-07	1.20846838267446	0.277	0.082	0.00459303922455731
ARHGAP42	1.43993480386991e-07	1.6065045588905	0.246	0.07	0.00460980728110914
PI4KA	1.44709050470402e-07	1.34758006631754	0.169	0.037	0.00463271554175946
ANKDD1A	1.46921493939601e-07	2.12214116666206	0.154	0.032	0.00470354470698239
EFNA5	1.47734633941204e-07	1.3140463692564	0.262	0.075	0.00472957657099371
AC138150.1	1.54152256364457e-07	1.08872703619373	0.154	0.031	0.00493503033525172
GAS6	1.57577473498291e-07	1.10809335473924	0.646	0.331	0.00504468523657429
CD99	1.60675467069717e-07	-1.15898732281336	0.8	0.829	0.00514386440276991
PLXND1	1.6120733286386e-07	1.50490282605131	0.2	0.049	0.00516089155430361
BTBD8	1.6230961034843e-07	2.28085917238681	0.123	0.021	0.00519617986569465
ECSIT	1.6329392453883e-07	1.22833097758741	0.2	0.048	0.0052276917001861
GALNT10	1.68095147370676e-07	1.46060471509188	0.338	0.116	0.00538139804792481
HEXIM1	1.68694126575637e-07	1.09705828342147	0.538	0.226	0.00540057376819246
BRD4	1.75821262240892e-07	1.18707415331767	0.446	0.181	0.00562874188937991
AL050341.2	1.76896384969802e-07	2.1468404959108	0.108	0.017	0.00566316086842323
EP400	1.79912967277574e-07	1.07594395533363	0.231	0.061	0.00575973373442426
CITED2	1.8386894167107e-07	1.58422605555127	0.292	0.094	0.00588638029865764
TXN	1.86656936508787e-07	-1.514859447176	0.538	0.7	0.00597563516539232
JMJD8	1.86813446645482e-07	1.78290132998819	0.308	0.104	0.00598064568090846
SLC7A8	1.89100941020997e-07	1.32402593452618	0.215	0.055	0.00605387752584619
TNFAIP2	2.02419112121032e-07	1.35667767245133	0.231	0.062	0.00648024545544272
ASPSCR1	2.11986534156385e-07	1.75622004273824	0.2	0.05	0.00678653690448251
SEPTIN7	2.1259035860566e-07	-1.26522555579702	0.431	0.691	0.0068058677404016
GUCY1A1	2.30130480155044e-07	2.36085748320806	0.169	0.038	0.00736739719168358
BAZ2A	2.35405650438017e-07	1.87194925461905	0.308	0.105	0.00753627649312268
EPS8L2	2.39455969697864e-07	1.38720848710857	0.292	0.092	0.00766594341390741
TBC1D2B	2.51661518938243e-07	1.71282560417865	0.215	0.057	0.0080566918672889
RBM42	2.54214019696252e-07	1.53335910216494	0.292	0.095	0.0081384076265558
TCTA	2.58209590126093e-07	2.30362260957929	0.169	0.039	0.00826632181829675
ALDH2	2.6297663575554e-07	1.64985372823706	0.292	0.094	0.00841893401707787
INPP5A	2.66507040525229e-07	2.00391359829138	0.123	0.022	0.00853195639537467
RAB3IL1	2.67622308813353e-07	1.58480849935791	0.169	0.038	0.00856766059435069
CPXM2	2.74683903407574e-07	1.60058387383322	0.323	0.112	0.00879373048369008
GSTA4	2.86117635831568e-07	1.01467996959629	0.369	0.132	0.0091597699935118
ANKRD42	2.86781006387413e-07	1.8612903153602	0.185	0.045	0.00918100713848662
RALY	2.90266079088967e-07	1.16354916735663	0.338	0.118	0.00929257825595419
TNPO2	3.01083067106625e-07	1.8006427363071	0.169	0.038	0.00963887331035149
TNRC18	3.07550152712879e-07	1.67142051283466	0.262	0.079	0.0098459105889501
PLXNB1	3.13194221772186e-07	1.97820149045665	0.138	0.027	0.0100265998158148
BEX5	3.27355908530231e-07	1.50687488270683	0.185	0.045	0.0104799720556868
FAM228B	3.33413995218188e-07	1.56863736917836	0.277	0.087	0.0106739156429151
SMO	3.46441794326789e-07	1.64316182014052	0.2	0.051	0.0110909876035778
SWT1	3.47802741206032e-07	2.13511238952603	0.138	0.027	0.0111345569569699
ALMS1	3.55289646516972e-07	2.05703500918838	0.185	0.046	0.0113742427435944
PCDH9	3.6441011351089e-07	1.04408085452944	0.385	0.145	0.0116662253739376
HOXC-AS1	3.72863095762366e-07	1.92972558607087	0.123	0.022	0.0119368391477364
INTS6-AS1	3.79249501960289e-07	2.66586442685179	0.108	0.018	0.0121412935557567
PRG4	3.85136054867203e-07	2.00165248540947	0.277	0.09	0.0123297456605186
FBXO17	3.92410469443935e-07	1.26091032180395	0.277	0.085	0.0125626287687781
ARMC9	3.95229780407255e-07	1.19285595541512	0.262	0.078	0.0126528861899579
NRG2	4.07367972484353e-07	1.61423048775168	0.138	0.027	0.0130414782711141
C1RL	4.08864863599308e-07	1.12110042307691	0.323	0.11	0.0130893997432682
MPP6	4.11059857060242e-07	1.44606408915221	0.354	0.128	0.0131596702639266
VSIG10	4.16882770895944e-07	1.88609528488528	0.169	0.04	0.0133460850274627
PITX1	4.23433048198142e-07	1.30912984183599	0.215	0.057	0.0135557856050153
PKP4	4.24543511450502e-07	1.48041387237735	0.185	0.045	0.0135913359755764
KHDC4	4.52347665752806e-07	1.50459729205585	0.2	0.052	0.0144814581714103
TAF1	4.52691898397451e-07	1.43247878081718	0.215	0.058	0.014492478435296
INF2	4.54395783715649e-07	1.86351988957161	0.215	0.059	0.0145470266198728
CWF19L1	4.58807966337196e-07	1.94482628437429	0.138	0.028	0.014688278234319
WDTC1	4.6132881627196e-07	1.92633051905478	0.169	0.039	0.0147689807241305
TNRC6C	4.89041450332687e-07	1.14200194686524	0.292	0.095	0.0156561729909506
NUDT2	5.01178152965761e-07	1.298623704315	0.277	0.087	0.0160447173890459
OS9	5.25840507984937e-07	1.08029772702478	0.615	0.345	0.0168342580226298
PPIB	5.45554018581415e-07	-1.04023613825276	0.769	0.806	0.0174653663508654
FAM161A	5.50436378756081e-07	1.66821647310738	0.123	0.023	0.0176216702294972
LENG8	5.52899077985122e-07	1.28176394411239	0.308	0.106	0.0177005110826157
MYO18A	5.56719570735098e-07	2.4793125076266	0.123	0.023	0.0178228203375134
WDR83OS	5.83283554390978e-07	-1.57049158848629	0.323	0.59	0.0186732397102728
ETS2	5.91898538829762e-07	2.08980798692672	0.292	0.101	0.018949039822096
VRK1	5.99526860611804e-07	2.02465498947169	0.123	0.023	0.0191932529156263
AR	6.18455096904795e-07	1.3064934831908	0.2	0.052	0.0197992214723101
RNASEK	6.33504141111876e-07	-1.1896990092268	0.462	0.685	0.0202810015735556
XPC	6.44529179009683e-07	1.25671976255528	0.385	0.143	0.020633957136816
CTSC	6.47991070224392e-07	1.65753909834212	0.277	0.092	0.0207447861221637
KIAA1614	6.54213966442941e-07	2.25798653147348	0.123	0.023	0.0209440059217043
ARSD	6.70017397489858e-07	2.10692081103127	0.185	0.048	0.0214499369632403
ALDH6A1	6.70825041329307e-07	1.39298633706836	0.246	0.073	0.0214757928731164
CTSS	6.94857648125801e-07	2.05846559314132	0.123	0.023	0.0222451727470994
VPS13B	6.97252663677313e-07	1.24970955165184	0.292	0.097	0.0223218467749655
CRTAP	7.0187163348885e-07	1.00073533641709	0.769	0.515	0.0224697184745121
SPP1	7.04452795163057e-07	1.09716931627372	0.231	0.067	0.0225523517843501
AC099778.1	7.13998449033118e-07	2.52913922152792	0.108	0.019	0.0228579463473462
ZMAT1	7.22157120073159e-07	1.63479991509155	0.185	0.047	0.0231191380420221
RBMS3-AS3	7.45353036564901e-07	1.85769801115714	0.123	0.023	0.0238617321125887
ROM1	7.47708907994828e-07	1.34469561726362	0.215	0.059	0.0239371529805464
ZNF583	7.50342409666435e-07	1.76156063299815	0.123	0.023	0.0240214619030613
CBX6	7.80517160707308e-07	1.17096239784441	0.338	0.121	0.0249874763828838
ZNF518A	7.87168853717963e-07	1.10683985708067	0.292	0.095	0.0252004236829269
TLE1	7.93077750905539e-07	1.75877373097811	0.154	0.035	0.0253895911174899
MOB2	8.13339170093817e-07	1.54705787092234	0.231	0.067	0.0260382401913835
OAZ2	8.17186846128344e-07	1.48480503396273	0.323	0.12	0.0261614196919528
U2AF1	8.24668754951775e-07	2.10905103290973	0.108	0.019	0.0264009455210261
HIST2H2BE	8.30768392868116e-07	1.95834173569859	0.108	0.019	0.0265962193292799
TNS1	8.89962116041796e-07	1.38546100763355	0.385	0.153	0.0284912471829621
STMP1	8.99365222984936e-07	-1.62363851205062	0.338	0.566	0.0287922782486397
POLR2A	9.35795342701537e-07	1.16928646892829	0.415	0.163	0.029958552101247
MEG3	9.62587517942463e-07	1.12070298781954	0.569	0.281	0.03081627679941
MCM3	9.66364617192058e-07	1.43771653193241	0.185	0.047	0.0309371968547865
PM20D2	9.69454681164925e-07	1.1040254255039	0.215	0.06	0.0310361221628139
RPA1	9.90092109709746e-07	1.09588946750231	0.246	0.073	0.0316968088002478
WASHC4	1.00813663654986e-06	1.2159715615654	0.415	0.167	0.0322744862825072
OST4	1.00830939674137e-06	-1.0077442205555	0.692	0.785	0.0322800170272783
THAP7	1.01019344123734e-06	1.35774917084923	0.262	0.083	0.0323403328277722
DDX23	1.01994647009849e-06	1.35396392644324	0.231	0.067	0.0326525662937329
LRIF1	1.04965976964357e-06	1.1938643130163	0.2	0.053	0.0336038078653693
WFS1	1.06228616474226e-06	1.67291465121736	0.154	0.035	0.0340080292780587
ZNF91	1.07407278150871e-06	1.35803940637459	0.277	0.09	0.03438536602722
CAV1	1.1004563220579e-06	-1.35024441402491	0.477	0.664	0.0352300086943616
DDX54	1.12041608595685e-06	1.90630388868495	0.169	0.042	0.0358690005758224
LDOC1	1.18357997176533e-06	1.30207094543931	0.185	0.047	0.0378911292160951
PRDX4	1.19235704868095e-06	-1.98191404192556	0.338	0.546	0.038172118556472
LINC01117	1.2140605723136e-06	1.92443298777272	0.123	0.024	0.0388669351620477
CCPG1	1.22041258376734e-06	-1.24874815868088	0.6	0.719	0.0390702884567277
RAB5B	1.27165413255277e-06	1.20797769349193	0.292	0.098	0.0407107353995443
FKTN	1.27711047008271e-06	1.65866999535363	0.2	0.055	0.0408854145892279
TMTC1	1.36572821556932e-06	1.40713442420724	0.277	0.093	0.0437224230932362
HCG25	1.50417474895866e-06	2.12011679038481	0.108	0.019	0.0481546504131625
ADGRG6	1.52840795518522e-06	1.69993915880942	0.231	0.071	0.0489304522772995
